# Supplementary material for: Organization and distribution of glomeruli in the bowhead whale olfactory bulb
Source: PeerJ. 2015 Apr 28;3:e897. doi: 10.7717/peerj.897 (PMC4419441; doi:10.7717/peerj.897)
Supplement: Table S2 [file peerj-03-897-s008.xlsx]

## Sheet: bowhead-OR
Table S2. Loci of 80 intact and 11 truncated olfactory receptor genes on the Balaena mysticetus genome assembly (Keane et al. 2015) identified in this study.
scaffold no.	start position	end position	coding direction	comments
28	1696290	1697255	+	class II
28	1709090	1710055	+	class II
28	1728054	1728641	+	truncated, class II
75	2330060	2331022	-	class II
75	2356876	2357844	+	class II
79	2183490	2184461	-	class II
79	2215673	2216689	+	class II
138	136369	137331	+	class II
138	282989	283945	+	class II
138	46784	47725	-	class II
151	1791166	1792107	+	class II
151	1801147	1802178	+	class II
151	1821720	1822700	+	class II
212	1347802	1348737	-	class II
212	1453434	1454351	+	class II
519	715171	716109	+	class II
670	128187	129197	+	class II
728	738783	739727	-	class II
728	768681	769631	-	class II
728	784840	785793	-	class II
735	30063	30992	+	class II
773	779844	780584	+	truncated, class II
809	292041	292937	+	class I
809	42443	43396	+	class I, OR51E1 orthologue
809	70677	71639	-	class I, OR51E2 orthologue
809	78465	79409	-	class I
1185	140766	141701	-	class II
1185	156520	157473	-	class II
1185	17677	18609	-	class II
1185	357205	358155	+	class II
1402	108673	108978	-	truncated, class II
1402	123544	124473	+	class II
1402	275611	276546	-	class II
1402	298479	299414	-	class II
1402	306477	307412	-	class II
1651	158027	158965	+	class II
1651	168190	169116	+	class II
1651	182930	183871	+	class II
1651	47808	48755	-	class II
1651	89842	90768	+	class II
1811	313599	314525	-	class II
1811	336375	337322	+	class II
1811	373911	374810	-	class II
1811	392013	392954	-	class II
1811	416852	417814	+	class II
1954	343935	344870	+	class II
1954	99642	100580	+	class II
2018	44024	44980	+	class II
2018	56722	57666	-	class II
2018	89383	90324	+	class II
2028	17412	18377	+	class II
2028	84657	85601	-	class II
2179	258570	259526	-	class II
2249	81372	82298	-	class II
2364	12003	12932	-	class II
2364	36971	37990	+	class II
2588	15539	16471	-	class II
2663	19872	20813	+	class II
2663	49652	50212	-	truncated, class II
2663	90151	91092	-	class II
2956	120745	121434	+	truncated, class II
2956	64640	65593	+	class II
3017	106926	107855	-	class II
3017	52124	53062	+	class II
3058	171176	172267	+	class II
3588	97078	98031	+	class II
3706	104231	105160	-	class II
3706	23072	23965	+	class II
3706	50563	51471	-	class II
3706	58870	59802	-	class II
3773	43871	44791	-	class II
3773	70271	71197	+	class II
3805	31474	32406	+	class II
3805	70553	71500	+	class II
3931	28480	29418	+	class II
3931	63660	64613	-	class II
3931	74097	75035	-	class II
4065	1	586	-	truncated, class II
4069	8830	9765	+	class II
4140	11864	12802	+	class II
4395	1	587	+	truncated, class II
4467	21988	22488	+	truncated, class II
4626	10579	11520	+	truncated, class II
4703	19189	20127	-	class II
4738	20429	21346	+	class II
4799	3624	4592	-	class II
4881	4242	5195	+	class II
5055	5101	6054	+	class II
5125	4637	5533	-	truncated, class II
5247	4247	5176	-	class II
5378	2328	3104	+	truncated, class II
